# Supplementary material for: Listening to Transgender Patients and Their Providers in Non-Metropolitan Spaces: Needs, Gaps, and Patient-Provider Discrepancies
Source: Int J Environ Res Public Health. 2021 Oct 15;18(20):10843. doi: 10.3390/ijerph182010843 (PMC8535616; doi:10.3390/ijerph182010843)
Supplement: Supplementary file 1 [file ijerph-18-10843-s001.zip]

Archive with 1 entries (1 files):
- ijerph-1365084-supplementary.pdf
